# Supplementary material for: The Influence of Rheumatoid Arthritis and Osteoarthritis on the Occurrence of Arterial Hypertension: An 8-Year Prospective Clinical Observational Cohort Study
Source: J Clin Med. 2023 Nov 18;12(22):7158. doi: 10.3390/jcm12227158 (PMC10672072; doi:10.3390/jcm12227158)
Supplement: Supplementary file 1 [file jcm-12-07158-s001.zip]

Archive with 12 entries (12 files):
- S12 DAS 28 CRP score form.pdf
- S1 CRF RA initial visit.doc
- S2 CRF OA initial visit.docx
- S3 CRF RA anual visit form.docx
- S4 CRF RA final visit.docx
- S5 RA final visit-unavailable.docx
- S6 CRF OA final visit.docx
- S7 CRF OA final visit - unavailable.docx
- S8 HAQ form.doc
- S9 LEQUESNE HIP OSTEOARTRITIS.docx
- S10 LEQUESNE KNEE OSTEOARTRITIS.docx
- S11 OSTEOARTHRITS FIST INDEX.docx
